# Supplementary material for: Using mobile phone data helps estimate community-level food insecurity: Findings from a multi-year panel study in Nepal
Source: PLoS One. 2020 Nov 5;15(11):e0241791. doi: 10.1371/journal.pone.0241791 (PMC7644081; doi:10.1371/journal.pone.0241791)
Supplement: S1 Dataset — (XLSX) [file pone.0241791.s001.xlsx]

## Sheet: Sheet1
panel	vdc	ward	region	mobile expenditure	mobile ownership	hiascr (community)	food insecurity prevalence	sescat
P1	Kalukheti	2	Mountains	462.5	1	3.5	0.5	Poorest
P2	Kalukheti	2	Mountains	558.75	1.25	5.5	1	Poor
P4	Kalukheti	2	Mountains	566.667	1.33333	2	0.333333	Poorest
P1	Kalukheti	5	Mountains	257.222	0.861111	7.77778	0.805556	Poor
P2	Kalukheti	5	Mountains	450.897	1.02564	4.38462	0.794872	Poorest
P4	Kalukheti	5	Mountains	535	1.53333	2.26667	0.333333	Poor
P1	Kalukheti	9	Mountains	327.909	0.6	9.41818	0.854545	Poorest
P2	Kalukheti	9	Mountains	323.909	0.763636	7.03636	0.909091	Poor
P4	Kalukheti	9	Mountains	459.149	1.31915	3.23404	0.574468	Poor
P1	Shreenagar	1	Mountains	842.308	1.42308	7.26923	0.692308	Poor
P2	Shreenagar	1	Mountains	581.481	1.77778	4	0.518519	Poor
P4	Shreenagar	1	Mountains	613.462	1.96154	5.11538	0.576923	Poor
P1	Shreenagar	4	Mountains	1245.38	1.96923	3.30769	0.538462	Middle
P2	Shreenagar	4	Mountains	1313.04	2.27536	2.27536	0.434783	Middle
P4	Shreenagar	4	Mountains	1150	2.08642	3.95062	0.703704	Middle
P1	Shreenagar	5	Mountains	1478.19	1.8883	3.95213	0.585106	Middle
P2	Shreenagar	5	Mountains	1091.75	1.91753	2.18557	0.345361	Middle
P4	Shreenagar	5	Mountains	999.451	2.05495	4.68132	0.692308	Middle
P1	Mahatgaun	1	Mountains	1016.61	1.88991	0.678899	0.155963	Richer
P2	Mahatgaun	1	Mountains	1090.87	2.11538	0.298077	0.115385	Richer
P3	Mahatgaun	1	Mountains	988.136	2.22034	1.0339	0.20339	Richer
P4	Mahatgaun	1	Mountains	1037.4	2.21138	0.422764	0.0894309	Richer
P1	Mahatgaun	3	Mountains	599.07	1.93023	1.60465	0.27907	Middle
P2	Mahatgaun	3	Mountains	902.727	2.2	0.654545	0.2	Poor
P3	Mahatgaun	3	Mountains	709.434	1.98113	0.490566	0.188679	Middle
P4	Mahatgaun	3	Mountains	694.643	1.92857	0.571429	0.142857	Middle
P1	Mahatgaun	7	Mountains	448	1.1	3.525	0.575	Middle
P2	Mahatgaun	7	Mountains	663.854	1.77083	3.35417	0.5	Poor
P3	Mahatgaun	7	Mountains	571.429	1.7619	2.85714	0.380952	Poor
P4	Mahatgaun	7	Mountains	544.595	1.59459	1.91892	0.378378	Poorest
P1	Thuman	3	Mountains	340	0.9	2.6	0.4	Middle
P2	Thuman	3	Mountains	265	1.5	3.2	0.4	Poor
P4	Thuman	3	Mountains	430	1.6	1	0.4	Poorest
P1	Thuman	7	Mountains	230	0.9	2.9	0.4	Middle
P2	Thuman	7	Mountains	281	1.3	1.3	0.3	Middle
P4	Thuman	7	Mountains	425.556	1.44444	1.33333	0.555556	Middle
P1	Thuman	9	Mountains	136.364	0.454545	7.36364	0.909091	Poor
P2	Thuman	9	Mountains	420	0.9	7.2	0.9	Poorest
P4	Thuman	9	Mountains	857.143	1.5	3.07143	0.785714	Middle
P1	Thulopakhar	1	Mountains	463.611	1.66667	0.944444	0.333333	Richer
P2	Thulopakhar	1	Mountains	453.333	1.88889	0	0	Richer
P4	Thulopakhar	1	Mountains	1017	2.42857	0.285714	0.0714286	Middle
P1	Thulopakhar	4	Mountains	426.724	1.27586	2.24138	0.413793	Middle
P2	Thulopakhar	4	Mountains	725.921	1.60526	0.736842	0.131579	Middle
P4	Thulopakhar	4	Mountains	679.487	2.07692	0.358974	0.128205	Middle
P1	Thulopakhar	7	Mountains	390.536	1.82143	2.28571	0.5	Middle
P2	Thulopakhar	7	Mountains	422.419	1.70968	2.09677	0.258065	Middle
P4	Thulopakhar	7	Mountains	637.037	2.03704	1.77778	0.333333	Middle
P1	Namche	3	Mountains	1359.46	2.05405	0.216216	0.027027	Richer
P2	Namche	3	Mountains	1074.39	1.92683	0.195122	0.0731707	Richer
P4	Namche	3	Mountains	968.571	1.82857	0.0571429	0	Richer
P1	Namche	6	Mountains	2000	2	0	0	Poor
P2	Namche	6	Mountains	1200	1	6	1	Richest
P1	Namche	9	Mountains	362	0.8	5.8	0.4	Poor
P2	Namche	9	Mountains	100	0.5	6.5	0.5	Poor
P4	Namche	9	Mountains	1333.33	2.33333	0	0	Richer
P1	Sadewa	1	Mountains	172.308	1.15385	6.38462	0.769231	Poorest
P2	Sadewa	1	Mountains	316.667	1.16667	1.75	0.416667	Poorest
P4	Sadewa	1	Mountains	556.364	2.27273	1.18182	0.272727	Poor
P1	Sadewa	5	Mountains	950	2.16667	3	0.5	Poor
P2	Sadewa	5	Mountains	757.143	2.42857	2.42857	0.571429	Poor
P4	Sadewa	5	Mountains	1300	3.57143	0.714286	0.142857	Middle
P1	Sadewa	8	Mountains	360.833	1.41667	1.75	0.25	Poor
P2	Sadewa	8	Mountains	519.167	1.83333	0.583333	0.166667	Poor
P4	Sadewa	8	Mountains	636.154	2.61538	0.692308	0.307692	Poor
P1	Kalikasthan	1	Hills	313.625	1.075	7.525	0.8375	Poorest
P2	Kalikasthan	1	Hills	357.831	1.26506	1.75904	0.39759	Poor
P4	Kalikasthan	1	Hills	306.329	1.10127	0.56962	0.177215	Poor
P1	Kalikasthan	4	Hills	232.664	0.92623	5.66393	0.688525	Poorest
P2	Kalikasthan	4	Hills	287.734	1.00781	3.36719	0.671875	Poorest
P4	Kalikasthan	4	Hills	343.333	1.16667	0.966667	0.233333	Poor
P1	Kalikasthan	8	Hills	383.871	1.19355	2.19355	0.516129	Poorest
P2	Kalikasthan	8	Hills	392.426	1.22059	1.11765	0.294118	Poor
P4	Kalikasthan	8	Hills	527.167	1.66667	0.683333	0.15	Poor
P1	Korchawang	2	Hills	383.103	1.51724	3.65517	0.517241	Middle
P2	Korchawang	2	Hills	544.884	1.76744	1.93023	0.325581	Middle
P4	Korchawang	2	Hills	334.737	1.84211	0.789474	0.157895	Poor
P1	Korchawang	5	Hills	498.816	1.78947	1.44737	0.315789	Poor
P2	Korchawang	5	Hills	463.659	2.02439	1.56098	0.341463	Poor
P4	Korchawang	5	Hills	411.765	2.11765	0	0	Poor
P1	Korchawang	8	Hills	426.667	1.25641	2.58974	0.487179	Middle
P2	Korchawang	8	Hills	495.9	1.72	2.46	0.5	Middle
P4	Korchawang	8	Hills	437.821	2.23077	0.641026	0.179487	Poor
P1	Sitapur	4	Hills	720.25	1.825	2.675	0.525	Middle
P2	Sitapur	4	Hills	768.889	2.02222	0.644444	0.155556	Middle
P3	Sitapur	4	Hills	704.545	2	0.181818	0.0227273	Middle
P4	Sitapur	4	Hills	600.577	2.03846	0.423077	0.0384615	Middle
P1	Sitapur	7	Hills	576.452	1.93548	0.741935	0.225806	Richer
P2	Sitapur	7	Hills	879.412	2.35294	0.235294	0.0882353	Middle
P3	Sitapur	7	Hills	807.353	2.5	0	0	Middle
P4	Sitapur	7	Hills	1080.56	2.55556	0	0	Middle
P1	Sitapur	9	Hills	625.123	1.67901	2.74074	0.580247	Middle
P2	Sitapur	9	Hills	608.294	1.87059	0.482353	0.141176	Middle
P3	Sitapur	9	Hills	782.875	1.925	0.1625	0.0375	Middle
P4	Sitapur	9	Hills	637.273	2.07792	0.012987	0	Middle
P1	Udipur	2	Hills	862.963	2	1.88889	0.37037	Richer
P2	Udipur	2	Hills	757.692	2.61538	0.461538	0.153846	Middle
P4	Udipur	2	Hills	990.476	2.80952	0.238095	0.0952381	Richer
P1	Udipur	3	Hills	565.179	1.78571	0.875	0.107143	Richest
P2	Udipur	3	Hills	703.396	1.81132	0.358491	0.132075	Richest
P4	Udipur	3	Hills	844.776	2.02985	0.0447761	0.0149254	Richest
P1	Udipur	7	Hills	1223.33	2.66667	1.11111	0.222222	Middle
P2	Udipur	7	Hills	490.909	1.81818	0.818182	0.272727	Middle
P4	Udipur	7	Hills	485.714	2.42857	0	0	Middle
P1	Gokarneshwor	1	Hills	951.613	2.0914	0.817204	0.22043	Richest
P2	Gokarneshwor	1	Hills	1280.12	2.5	0.409639	0.0993976	Richest
P4	Gokarneshwor	1	Hills	1214.39	2.6891	0.417633	0.0858469	Richest
P1	Gokarneshwor	3	Hills	958.036	2.23214	0.428571	0.107143	Richest
P2	Gokarneshwor	3	Hills	1067.16	2.41791	0.477612	0.179104	Richest
P4	Gokarneshwor	3	Hills	1123.88	2.73134	0.0298507	0.0149254	Richest
P1	Gokarneshwor	7	Hills	690.577	2.15385	1.09615	0.192308	Richest
P2	Gokarneshwor	7	Hills	753.521	2.16901	1	0.211268	Richest
P4	Gokarneshwor	7	Hills	902.174	2.31884	0.405797	0.15942	Richest
P1	Saipu	2	Hills	323.421	1.21053	5.73684	0.736842	Poor
P2	Saipu	2	Hills	302.5	1.15	5.45	0.6	Poorest
P4	Saipu	2	Hills	484.783	2.08696	2.30435	0.652174	Poor
P1	Saipu	5	Hills	257	1.1	4.3	0.7	Poor
P2	Saipu	5	Hills	195	1.2	5.7	0.7	Poor
P4	Saipu	5	Hills	214.286	1.71429	1.42857	0.428571	Poorest
P1	Saipu	9	Hills	356.042	1.125	2.83333	0.458333	Poor
P2	Saipu	9	Hills	336.522	1.6087	3.73913	0.608696	Poor
P4	Saipu	9	Hills	416.667	1.53333	2.96667	0.666667	Poorest
P1	Eseebu	3	Hills	470.345	1.86207	1.2069	0.275862	Poor
P2	Eseebu	3	Hills	469.706	2.02941	3.94118	0.5	Poor
P4	Eseebu	3	Hills	608.824	2.14706	1.17647	0.205882	Poor
P1	Eseebu	6	Hills	533.333	1.73333	3.2	0.466667	Poor
P2	Eseebu	6	Hills	624.444	1.66667	2.51852	0.37037	Poorest
P4	Eseebu	6	Hills	612.5	2.07692	1.53846	0.461538	Poor
P1	Eseebu	8	Hills	646.724	1.68966	1.58621	0.482759	Poorest
P2	Eseebu	8	Hills	538.75	1.90625	3.25	0.4375	Poorest
P4	Eseebu	8	Hills	740	2.08571	1.45714	0.314286	Poor
P1	Saigaun	1	Terai	368.906	1.10938	1.1875	0.328125	Middle
P2	Saigaun	1	Terai	537.455	1.51818	0.709091	0.227273	Middle
P3	Saigaun	1	Terai	565.982	1.50893	0.973214	0.276786	Middle
P4	Saigaun	1	Terai	651.552	1.86207	0.853448	0.12069	Middle
P1	Saigaun	3	Terai	162.281	0.596491	5.36842	0.754386	Poorest
P2	Saigaun	3	Terai	404.538	0.938462	2.78462	0.507692	Poor
P3	Saigaun	3	Terai	482.049	1.21311	2.52459	0.47541	Poor
P4	Saigaun	3	Terai	342.105	0.921053	3.06579	0.25	Poor
P1	Saigaun	7	Terai	335	1.28205	1.51282	0.384615	Middle
P2	Saigaun	7	Terai	752.604	1.39583	0.770833	0.25	Middle
P3	Saigaun	7	Terai	815.306	1.59184	0.979592	0.285714	Middle
P4	Saigaun	7	Terai	742.159	1.72727	0.522727	0.159091	Middle
P1	Amraut	2	Terai	698.525	2.03279	0.868852	0.180328	Richer
P2	Amraut	2	Terai	553.906	1.73438	1.46875	0.328125	Richer
P3	Amraut	2	Terai	659.649	1.98246	0.824561	0.192982	Richer
P4	Amraut	2	Terai	523.81	2.03175	1.07937	0.111111	Richer
P1	Amraut	6	Terai	512.297	1.7027	1.43243	0.297297	Richer
P2	Amraut	6	Terai	617	1.82	0.82	0.24	Richer
P3	Amraut	6	Terai	670.339	2.27119	0.525424	0.20339	Richer
P4	Amraut	6	Terai	772.917	2.5625	0.166667	0.0416667	Richer
P1	Amraut	9	Terai	647.957	1.75269	1.11828	0.258065	Richer
P2	Amraut	9	Terai	644.792	1.73958	1.14583	0.322917	Richer
P3	Amraut	9	Terai	641.593	1.90265	0.327434	0.079646	Richer
P4	Amraut	9	Terai	813.81	2.15238	1.08571	0.219048	Richer
P1	Badakifulbar	1	Terai	369.4	1.76	2.72	0.5	Poor
P2	Badakifulbar	1	Terai	377.833	1.46667	1.4	0.366667	Poorest
P3	Badakifulbar	1	Terai	315.339	1.47458	3.27119	0.542373	Poorest
P4	Badakifulbar	1	Terai	362.895	1.64912	1.50877	0.333333	Poor
P1	Badakifulbar	6	Terai	212.639	1.43056	0.958333	0.319444	Poor
P2	Badakifulbar	6	Terai	248.298	1.31915	1.30851	0.265957	Poor
P3	Badakifulbar	6	Terai	257.883	1.59574	2.84043	0.531915	Poor
P4	Badakifulbar	6	Terai	196.293	1.40404	1.13131	0.191919	Middle
P1	Badakifulbar	8	Terai	242.525	1.20202	0.949495	0.262626	Poor
P2	Badakifulbar	8	Terai	256.458	1.33333	1.14167	0.283333	Poor
P3	Badakifulbar	8	Terai	371.101	1.48624	2.19266	0.376147	Poor
P4	Badakifulbar	8	Terai	196.735	1.29412	0.176471	0.0294118	Poor
P1	Barahathawa	4	Terai	746.61	1.82336	1.31054	0.222222	Richer
P2	Barahathawa	4	Terai	818.151	1.90754	0.839416	0.167883	Richer
P3	Barahathawa	4	Terai	997.656	2.22098	0.526786	0.0959821	Richer
P4	Barahathawa	4	Terai	742.069	2.11034	0.22069	0.0597701	Richer
P1	Barahathawa	7	Terai	686.95	1.75519	1.63071	0.290456	Middle
P2	Barahathawa	7	Terai	811.553	1.90152	0.409091	0.102273	Middle
P3	Barahathawa	7	Terai	823.162	1.94485	0.3125	0.0808824	Middle
P4	Barahathawa	7	Terai	791.258	2.10123	0.407975	0.0766871	Richer
P1	Barahathawa	9	Terai	464.396	1.37358	1.78868	0.381132	Poor
P2	Barahathawa	9	Terai	427.72	1.57095	0.47973	0.0912162	Poor
P3	Barahathawa	9	Terai	546.144	1.62092	1.01307	0.186275	Poor
P4	Barahathawa	9	Terai	500.495	1.5045	1.17718	0.228228	Poor
P1	Dhanusadham	1	Terai	766.164	1.73973	2.86301	0.445205	Middle
P2	Dhanusadham	1	Terai	833.931	1.87861	1.64162	0.387283	Richer
P3	Dhanusadham	1	Terai	733.791	2.07143	0.626374	0.159341	Middle
P4	Dhanusadham	1	Terai	696.552	1.94828	0.91954	0.229885	Middle
P1	Dhanusadham	3	Terai	724.235	1.48696	3.90435	0.608696	Middle
P2	Dhanusadham	3	Terai	576.728	1.5	3.01471	0.536765	Poor
P3	Dhanusadham	3	Terai	557.895	1.57143	0.0827068	0.0150376	Poor
P4	Dhanusadham	3	Terai	671.739	1.73188	0.26087	0.0797101	Poor
P1	Dhanusadham	6	Terai	293.678	1.29885	2.09195	0.425287	Middle
P2	Dhanusadham	6	Terai	586.188	1.73267	1.25743	0.267327	Poor
P3	Dhanusadham	6	Terai	559.5	1.8	0.13	0.04	Poor
P4	Dhanusadham	6	Terai	495.631	1.83495	2.31068	0.417476	Middle
P1	Bhutahi	2	Terai	303.182	1.27273	5.78788	0.727273	Poorest
P2	Bhutahi	2	Terai	264.571	1.4	0.4	0.114286	Poorest
P3	Bhutahi	2	Terai	364.268	1.56098	0.536585	0.097561	Poorest
P4	Bhutahi	2	Terai	277.5	1.75	3.375	0.6	Poorest
P1	Bhutahi	4	Terai	382.024	1.57143	2.45238	0.547619	Poor
P2	Bhutahi	4	Terai	480.686	1.66667	0	0	Poor
P3	Bhutahi	4	Terai	358.125	1.75	0.642857	0.160714	Poor
P4	Bhutahi	4	Terai	323.98	1.79592	2.14286	0.428571	Middle
P1	Bhutahi	7	Terai	730	1.79545	3.63636	0.636364	Poor
P2	Bhutahi	7	Terai	673.478	1.97826	0.456522	0.0869565	Poor
P3	Bhutahi	7	Terai	444.872	2.23077	0.512821	0.102564	Poor
P4	Bhutahi	7	Terai	437.237	2.39474	1.26316	0.447368	Middle
P1	Sijuwa	1	Terai	670.092	1.40491	2.1227	0.417178	Poor
P2	Sijuwa	1	Terai	551.813	1.43275	0.894737	0.204678	Poor
P3	Sijuwa	1	Terai	566.307	1.59091	0.857955	0.193182	Poor
P4	Sijuwa	1	Terai	494.444	1.54444	0.244444	0.0555556	Poor
P1	Sijuwa	4	Terai	653.788	2.0303	1.30303	0.212121	Richer
P2	Sijuwa	4	Terai	732.558	2.04651	0.825581	0.186047	Richer
P3	Sijuwa	4	Terai	863.58	2.17284	0.444444	0.123457	Richer
P4	Sijuwa	4	Terai	801.765	2.42353	0.411765	0.117647	Richer
P1	Sijuwa	8	Terai	598.652	1.98582	1.13475	0.269504	Richer
P2	Sijuwa	8	Terai	689.423	2.13462	0.525641	0.141026	Richer
P3	Sijuwa	8	Terai	802.632	2.38012	0.549708	0.0935673	Richer
P4	Sijuwa	8	Terai	846.703	2.31868	0.725275	0.142857	Richer
